# Supplementary material for: A two-sample Mendelian randomization study of the causal relationship between respiratory diseases, gastric cancer risk, and Helicobacter pylori infection
Source: Gastric Cancer. 2026 Mar 6;29(3):519–26. doi: 10.1007/s10120-026-01729-8 (PMC13124861; doi:10.1007/s10120-026-01729-8)
Supplement: Supplementary file 1 — Supplementary Material 1 [file 10120_2026_1729_MOESM1_ESM.csv]

id.exposure	id.outcome	outcome	exposure	method	nsnp	b	se	pval
kMYHTA	nU43PQ	Anti-helicobacter pylori IgG seropositivity	Asthma	Inverse variance weighted (fixed effects)	68	0.189552887	0.086784366	0.028948845
kMYHTA	nU43PQ	Anti-helicobacter pylori IgG seropositivity	Asthma	Inverse variance weighted (multiplicative random effects)	68	0.189552887	0.089742955	0.034671385
		Anti-helicobacter pylori IgG seropositivity	Asthma	Inverse variance weighted	68	0.189552887	0.089742955	0.034671385
kMYHTA	9iXfwN	Gastric cancer	Asthma	Inverse variance weighted (fixed effects)	71	-0.043205437	0.150564648	0.77414597
kMYHTA	9iXfwN	Gastric cancer	Asthma	Inverse variance weighted (multiplicative random effects)	71	-0.043205437	0.156227838	0.782122573
		Gastric cancer	Asthma	Inverse variance weighted	71	-0.043205437	0.156227838	0.782122573
cCVk4m	EB2Ue6	Anti-helicobacter pylori IgG seropositivity	COPD	Inverse variance weighted (fixed effects)	22	-0.029383495	0.101913947	0.773104306
cCVk4m	EB2Ue6	Anti-helicobacter pylori IgG seropositivity	COPD	Inverse variance weighted (multiplicative random effects)	22	-0.029383495	0.091074695	0.746974916
		Anti-helicobacter pylori IgG seropositivity	COPD	Inverse variance weighted	22	-0.029383495	0.101913947	0.773104306
cCVk4m	r5WsQ5	Gastric cancer	COPD	Inverse variance weighted (fixed effects)	21	0.173884539	0.181204812	0.337255455
cCVk4m	r5WsQ5	Gastric cancer	COPD	Inverse variance weighted (multiplicative random effects)	21	0.173884539	0.162196654	0.283693102
		Gastric cancer	COPD	Inverse variance weighted	21	0.173884539	0.181204812	0.337255455
pSv0kC	AP7jAR	Anti-helicobacter pylori IgG seropositivity	external_lung	Inverse variance weighted (fixed effects)	7	0.308266154	0.140691023	0.028445558
pSv0kC	AP7jAR	Anti-helicobacter pylori IgG seropositivity	external_lung	Inverse variance weighted (multiplicative random effects)	7	0.308266154	0.105948008	0.003618934
		Anti-helicobacter pylori IgG seropositivity	external_lung	Inverse variance weighted	7	0.308266154	0.140691023	0.028445558
pSv0kC	5HVBBH	Gastric cancer	external_lung	Inverse variance weighted (fixed effects)	7	-0.220273663	0.243668131	0.366000465
pSv0kC	5HVBBH	Gastric cancer	external_lung	Inverse variance weighted (multiplicative random effects)	7	-0.220273663	0.222921202	0.323092202
		Gastric cancer	external_lung	Inverse variance weighted	7	-0.220273663	0.243668131	0.366000465
JmFgy5	3Uilv9	Anti-helicobacter pylori IgG seropositivity	IPF	Inverse variance weighted (fixed effects)	14	0.062971943	0.052614652	0.231364308
JmFgy5	3Uilv9	Anti-helicobacter pylori IgG seropositivity	IPF	Inverse variance weighted (multiplicative random effects)	14	0.062971943	0.044196175	0.154206955
		Anti-helicobacter pylori IgG seropositivity	IPF	Inverse variance weighted	14	0.062971943	0.052614652	0.231364308
JmFgy5	sgkzVo	Gastric cancer	IPF	Inverse variance weighted (fixed effects)	14	-0.093892845	0.089195483	0.292495159
JmFgy5	sgkzVo	Gastric cancer	IPF	Inverse variance weighted (multiplicative random effects)	14	-0.093892845	0.094912522	0.322537577
		Gastric cancer	IPF	Inverse variance weighted	14	-0.093892845	0.094912522	0.322537577
