# Supplementary material for: A two-sample Mendelian randomization study of the causal relationship between respiratory diseases, gastric cancer risk, and Helicobacter pylori infection
Source: Gastric Cancer. 2026 Mar 6;29(3):519–26. doi: 10.1007/s10120-026-01729-8 (PMC13124861; doi:10.1007/s10120-026-01729-8)
Supplement: Supplementary file 2 — Supplementary Material 2 [file 10120_2026_1729_MOESM2_ESM.xlsx]

## Sheet: Supplementary_Table_3
Supplementary Table 3. SNP instruments with association statistics for exposure and outcome
exposure	outcome	SNP	Alternative allele	Reference allele	Chromosome	Position	beta (SE) exposure	P-value exposure	beta (SE) outcome	P-value outcome
Asthma	Anti-helicobacter pylori IgG seropositivity	rs1045774	G	A	9	124270328	0.037 (0.007)	2.49e-08	-0.029 (0.035)	0.41
Asthma	Anti-helicobacter pylori IgG seropositivity	rs10472984	G	C	5	35843730	-0.043 (0.007)	1.28e-10	-0.019 (0.036)	0.6
Asthma	Anti-helicobacter pylori IgG seropositivity	rs10519067	A	G	15	60776148	-0.080 (0.009)	1.18e-17	0.027 (0.050)	0.59
Asthma	Anti-helicobacter pylori IgG seropositivity	rs11250117	A	C	8	11115230	-0.045 (0.007)	6.45e-11	0.089 (0.034)	0.01
Asthma	Anti-helicobacter pylori IgG seropositivity	rs113135335	G	T	2	111130177	0.085 (0.010)	4.49e-16	0.070 (0.056)	0.21
Asthma	Anti-helicobacter pylori IgG seropositivity	rs11466597	C	T	1	91719794	0.104 (0.018)	1.27e-08	-0.190 (0.159)	0.23
Asthma	Anti-helicobacter pylori IgG seropositivity	rs11642933	A	G	16	29935387	0.039 (0.007)	3.08e-09	0.037 (0.034)	0.28
Asthma	Anti-helicobacter pylori IgG seropositivity	rs11690644	G	A	2	102297754	-0.108 (0.009)	1.67e-32	0.013 (0.050)	0.79
Asthma	Anti-helicobacter pylori IgG seropositivity	rs117137535	A	G	9	137605991	0.094 (0.016)	1.2e-08	-0.251 (0.132)	0.06
Asthma	Anti-helicobacter pylori IgG seropositivity	rs118013485	A	G	19	33235671	-0.110 (0.011)	9.99e-23	-0.017 (0.071)	0.81
Asthma	Anti-helicobacter pylori IgG seropositivity	rs11957215	C	T	5	40445579	-0.037 (0.007)	3.52e-08	-0.017 (0.037)	0.64
Asthma	Anti-helicobacter pylori IgG seropositivity	rs12467539	T	C	2	100785893	-0.064 (0.010)	5.83e-11	-0.066 (0.050)	0.19
Asthma	Anti-helicobacter pylori IgG seropositivity	rs12721362	C	T	12	47831959	-0.045 (0.007)	6.13e-10	0.058 (0.038)	0.13
Asthma	Anti-helicobacter pylori IgG seropositivity	rs12779532	T	C	10	21650129	0.089 (0.013)	4.91e-12	0.063 (0.102)	0.53
Asthma	Anti-helicobacter pylori IgG seropositivity	rs12785018	T	C	10	8473385	0.040 (0.007)	7.41e-09	0.092 (0.037)	0.01
Asthma	Anti-helicobacter pylori IgG seropositivity	rs12935657	A	G	16	11125184	-0.069 (0.008)	1.86e-17	-0.029 (0.039)	0.46
Asthma	Anti-helicobacter pylori IgG seropositivity	rs12950511	T	C	17	49243576	0.071 (0.007)	5.52e-26	0.005 (0.037)	0.9
Asthma	Anti-helicobacter pylori IgG seropositivity	rs13242474	G	A	7	20401442	-0.045 (0.007)	1.9e-10	0.021 (0.038)	0.58
Asthma	Anti-helicobacter pylori IgG seropositivity	rs13412757	A	G	2	8317950	-0.041 (0.007)	6.63e-10	-0.007 (0.036)	0.85
Asthma	Anti-helicobacter pylori IgG seropositivity	rs1355584	T	C	15	70318066	0.039 (0.007)	8.88e-09	-0.009 (0.035)	0.79
Asthma	Anti-helicobacter pylori IgG seropositivity	rs143365361	A	T	21	35045948	-0.120 (0.019)	1.21e-10	0.026 (0.148)	0.86
Asthma	Anti-helicobacter pylori IgG seropositivity	rs145260159	G	T	11	76711815	0.118 (0.020)	1.69e-09	-0.010 (0.141)	0.95
Asthma	Anti-helicobacter pylori IgG seropositivity	rs17293632	T	C	15	67150258	0.083 (0.007)	3.92e-29	0.057 (0.040)	0.15
Asthma	Anti-helicobacter pylori IgG seropositivity	rs17581460	C	T	4	38454783	-0.106 (0.019)	4.28e-08	0.317 (0.126)	0.01
Asthma	Anti-helicobacter pylori IgG seropositivity	rs1775551	A	C	10	9011080	-0.080 (0.007)	1.14e-28	-0.016 (0.044)	0.71
Asthma	Anti-helicobacter pylori IgG seropositivity	rs1837253	C	T	5	111066174	0.100 (0.008)	1.35e-37	0.047 (0.039)	0.22
Asthma	Anti-helicobacter pylori IgG seropositivity	rs1863244	T	C	11	10636192	-0.039 (0.007)	9.33e-09	0.015 (0.035)	0.68
Asthma	Anti-helicobacter pylori IgG seropositivity	rs1912580	C	G	10	8995019	0.061 (0.010)	5.86e-10	0.027 (0.047)	0.57
Asthma	Anti-helicobacter pylori IgG seropositivity	rs2095044	C	T	9	6192796	-0.090 (0.008)	8.81e-33	-0.047 (0.039)	0.23
Asthma	Anti-helicobacter pylori IgG seropositivity	rs2102418	T	G	8	80383509	-0.046 (0.007)	5.39e-11	0.024 (0.035)	0.49
Asthma	Anti-helicobacter pylori IgG seropositivity	rs2205049	C	T	21	35323611	0.039 (0.007)	2.99e-09	-0.011 (0.035)	0.75
Asthma	Anti-helicobacter pylori IgG seropositivity	rs2228079	G	T	1	203129147	-0.039 (0.007)	2.16e-08	-0.004 (0.036)	0.9
Asthma	Anti-helicobacter pylori IgG seropositivity	rs2338821	G	A	5	142129868	0.041 (0.007)	3.11e-09	-0.004 (0.035)	0.91
Asthma	Anti-helicobacter pylori IgG seropositivity	rs2523454	A	G	6	31400088	0.076 (0.007)	1.69e-26	0.028 (0.036)	0.44
Asthma	Anti-helicobacter pylori IgG seropositivity	rs2798282	G	A	4	3028189	0.041 (0.007)	3.88e-09	0.009 (0.038)	0.82
Asthma	Anti-helicobacter pylori IgG seropositivity	rs2798641	T	C	6	108946847	0.054 (0.009)	2.81e-09	-0.038 (0.043)	0.38
Asthma	Anti-helicobacter pylori IgG seropositivity	rs3024667	C	T	16	27360263	0.071 (0.012)	6.66e-09	-0.002 (0.075)	0.98
Asthma	Anti-helicobacter pylori IgG seropositivity	rs33848	A	G	19	33533344	-0.039 (0.007)	9.49e-09	-0.021 (0.035)	0.56
Asthma	Anti-helicobacter pylori IgG seropositivity	rs34145408	T	C	6	32634347	-0.113 (0.007)	6.33e-58	-0.051 (0.040)	0.2
Asthma	Anti-helicobacter pylori IgG seropositivity	rs34290285	A	G	2	241759225	-0.077 (0.008)	1.24e-21	0.030 (0.039)	0.44
Asthma	Anti-helicobacter pylori IgG seropositivity	rs429358	C	T	19	44908684	-0.064 (0.009)	8.29e-14	-0.039 (0.048)	0.41
Asthma	Anti-helicobacter pylori IgG seropositivity	rs4296334	T	C	18	23577175	-0.039 (0.007)	1.35e-08	-0.025 (0.036)	0.49
Asthma	Anti-helicobacter pylori IgG seropositivity	rs4857878	C	T	3	128229306	0.048 (0.007)	5.85e-11	0.049 (0.038)	0.2
Asthma	Anti-helicobacter pylori IgG seropositivity	rs4916274	A	T	1	172794355	-0.041 (0.007)	7.96e-10	0.008 (0.038)	0.83
Asthma	Anti-helicobacter pylori IgG seropositivity	rs4930718	G	A	12	123428886	-0.049 (0.008)	2.04e-09	0.027 (0.041)	0.52
Asthma	Anti-helicobacter pylori IgG seropositivity	rs587612	A	G	3	193819770	0.041 (0.007)	1.22e-09	0.050 (0.034)	0.14
Asthma	Anti-helicobacter pylori IgG seropositivity	rs59708245	C	A	5	130382674	0.074 (0.013)	1.17e-08	0.041 (0.090)	0.65
Asthma	Anti-helicobacter pylori IgG seropositivity	rs62246015	T	C	3	71432041	-0.041 (0.007)	1.82e-08	0.104 (0.037)	0
Asthma	Anti-helicobacter pylori IgG seropositivity	rs62408206	A	G	6	90161868	-0.062 (0.008)	3.74e-16	-0.016 (0.036)	0.65
Asthma	Anti-helicobacter pylori IgG seropositivity	rs6602338	C	T	10	8796002	-0.040 (0.007)	5.31e-09	-0.003 (0.035)	0.92
Asthma	Anti-helicobacter pylori IgG seropositivity	rs6746656	A	G	2	173076286	-0.040 (0.007)	7.64e-09	-0.045 (0.034)	0.19
Asthma	Anti-helicobacter pylori IgG seropositivity	rs67976007	A	G	20	24379863	-0.071 (0.012)	1.7e-09	-0.161 (0.132)	0.22
Asthma	Anti-helicobacter pylori IgG seropositivity	rs6823809	C	T	4	105907638	0.052 (0.007)	1.94e-12	0.029 (0.037)	0.43
Asthma	Anti-helicobacter pylori IgG seropositivity	rs6894249	G	A	5	132461855	0.088 (0.007)	9.18e-41	0.007 (0.035)	0.85
Asthma	Anti-helicobacter pylori IgG seropositivity	rs7035557	A	G	9	6611329	0.066 (0.010)	2.08e-11	-0.025 (0.057)	0.66
Asthma	Anti-helicobacter pylori IgG seropositivity	rs7213668	A	G	17	39910256	0.086 (0.008)	1.78e-30	-0.025 (0.042)	0.56
Asthma	Anti-helicobacter pylori IgG seropositivity	rs72880049	A	G	6	33525062	0.052 (0.009)	8.64e-09	0.042 (0.047)	0.36
Asthma	Anti-helicobacter pylori IgG seropositivity	rs73480560	T	C	11	57633927	0.048 (0.007)	3.11e-11	-0.002 (0.039)	0.97
Asthma	Anti-helicobacter pylori IgG seropositivity	rs73782464	C	T	5	110407391	-0.135 (0.017)	1.64e-15	-0.214 (0.118)	0.07
Asthma	Anti-helicobacter pylori IgG seropositivity	rs7427792	T	G	3	57756998	0.040 (0.007)	4.14e-08	0.061 (0.035)	0.08
Asthma	Anti-helicobacter pylori IgG seropositivity	rs76591266	T	A	5	111219544	0.089 (0.014)	4.79e-11	0.152 (0.095)	0.11
Asthma	Anti-helicobacter pylori IgG seropositivity	rs77280793	T	C	2	47095617	-0.118 (0.021)	2.77e-08	0.008 (0.124)	0.95
Asthma	Anti-helicobacter pylori IgG seropositivity	rs78741089	C	G	9	129178466	-0.055 (0.010)	2.74e-08	-0.001 (0.047)	0.99
Asthma	Anti-helicobacter pylori IgG seropositivity	rs79621462	G	A	6	151932980	-0.042 (0.007)	1.17e-09	-0.045 (0.036)	0.21
Asthma	Anti-helicobacter pylori IgG seropositivity	rs817313	G	T	20	63951034	-0.049 (0.007)	2.83e-13	-0.033 (0.035)	0.35
Asthma	Anti-helicobacter pylori IgG seropositivity	rs9275607	G	A	6	32715868	0.067 (0.009)	2.94e-13	0.060 (0.052)	0.25
Asthma	Anti-helicobacter pylori IgG seropositivity	rs9513587	T	C	13	99272114	0.040 (0.007)	2.04e-09	0.007 (0.034)	0.83
Asthma	Anti-helicobacter pylori IgG seropositivity	rs9600261	A	G	13	74325496	-0.043 (0.007)	9.45e-09	0.023 (0.044)	0.6
Asthma	Gastric cancer	rs1045774	G	A	9	124270328	0.037 (0.007)	2.49e-08	0.008 (0.061)	0.89
Asthma	Gastric cancer	rs10472984	G	C	5	35843730	-0.043 (0.007)	1.28e-10	0.089 (0.063)	0.16
Asthma	Gastric cancer	rs10519067	A	G	15	60776148	-0.080 (0.009)	1.18e-17	0.120 (0.089)	0.16
Asthma	Gastric cancer	rs11250117	A	C	8	11115230	-0.045 (0.007)	6.45e-11	0.069 (0.060)	0.25
Asthma	Gastric cancer	rs113135335	G	T	2	111130177	0.085 (0.010)	4.49e-16	0.053 (0.100)	0.6
Asthma	Gastric cancer	rs11466597	C	T	1	91719794	0.104 (0.018)	1.27e-08	0.380 (0.270)	0.16
Asthma	Gastric cancer	rs11642933	A	G	16	29935387	0.039 (0.007)	3.08e-09	0.096 (0.060)	0.11
Asthma	Gastric cancer	rs11690644	G	A	2	102297754	-0.108 (0.009)	1.67e-32	-0.180 (0.088)	0.05
Asthma	Gastric cancer	rs117137535	A	G	9	137605991	0.094 (0.016)	1.2e-08	-0.260 (0.180)	0.15
Asthma	Gastric cancer	rs118013485	A	G	19	33235671	-0.110 (0.011)	9.99e-23	0.120 (0.120)	0.34
Asthma	Gastric cancer	rs11957215	C	T	5	40445579	-0.037 (0.007)	3.52e-08	0.110 (0.064)	0.08
Asthma	Gastric cancer	rs12467539	T	C	2	100785893	-0.064 (0.010)	5.83e-11	0.023 (0.087)	0.8
Asthma	Gastric cancer	rs12721362	C	T	12	47831959	-0.045 (0.007)	6.13e-10	-0.065 (0.065)	0.31
Asthma	Gastric cancer	rs12779532	T	C	10	21650129	0.089 (0.013)	4.91e-12	-0.047 (0.170)	0.78
Asthma	Gastric cancer	rs12785018	T	C	10	8473385	0.040 (0.007)	7.41e-09	-0.042 (0.064)	0.51
Asthma	Gastric cancer	rs12935657	A	G	16	11125184	-0.069 (0.008)	1.86e-17	0.150 (0.070)	0.03
Asthma	Gastric cancer	rs12950511	T	C	17	49243576	0.071 (0.007)	5.52e-26	-0.030 (0.063)	0.63
Asthma	Gastric cancer	rs13242474	G	A	7	20401442	-0.045 (0.007)	1.9e-10	-0.025 (0.068)	0.71
Asthma	Gastric cancer	rs13412757	A	G	2	8317950	-0.041 (0.007)	6.63e-10	-0.042 (0.064)	0.51
Asthma	Gastric cancer	rs1355584	T	C	15	70318066	0.039 (0.007)	8.88e-09	0.043 (0.061)	0.49
Asthma	Gastric cancer	rs143365361	A	T	21	35045948	-0.120 (0.019)	1.21e-10	0.005 (0.250)	0.98
Asthma	Gastric cancer	rs144651842	A	G	16	27344903	-0.127 (0.013)	2.61e-24	-0.800 (2.400)	0.74
Asthma	Gastric cancer	rs145260159	G	T	11	76711815	0.118 (0.020)	1.69e-09	0.230 (0.180)	0.2
Asthma	Gastric cancer	rs17293632	T	C	15	67150258	0.083 (0.007)	3.92e-29	0.059 (0.070)	0.4
Asthma	Gastric cancer	rs17581460	C	T	4	38454783	-0.106 (0.019)	4.28e-08	0.110 (0.210)	0.61
Asthma	Gastric cancer	rs1775551	A	C	10	9011080	-0.080 (0.007)	1.14e-28	-0.030 (0.077)	0.7
Asthma	Gastric cancer	rs1837253	C	T	5	111066174	0.100 (0.008)	1.35e-37	-0.016 (0.068)	0.81
Asthma	Gastric cancer	rs185899407	T	C	1	153736924	-0.147 (0.023)	2.8e-10	-0.160 (0.590)	0.79
Asthma	Gastric cancer	rs1863244	T	C	11	10636192	-0.039 (0.007)	9.33e-09	0.035 (0.062)	0.57
Asthma	Gastric cancer	rs1912580	C	G	10	8995019	0.061 (0.010)	5.86e-10	0.063 (0.083)	0.45
Asthma	Gastric cancer	rs2095044	C	T	9	6192796	-0.090 (0.008)	8.81e-33	-0.044 (0.068)	0.52
Asthma	Gastric cancer	rs2102418	T	G	8	80383509	-0.046 (0.007)	5.39e-11	0.001 (0.062)	0.98
Asthma	Gastric cancer	rs2205049	C	T	21	35323611	0.039 (0.007)	2.99e-09	0.047 (0.061)	0.44
Asthma	Gastric cancer	rs2228079	G	T	1	203129147	-0.039 (0.007)	2.16e-08	-0.005 (0.063)	0.94
Asthma	Gastric cancer	rs2338821	G	A	5	142129868	0.041 (0.007)	3.11e-09	0.005 (0.061)	0.94
Asthma	Gastric cancer	rs2523454	A	G	6	31400088	0.076 (0.007)	1.69e-26	0.054 (0.062)	0.39
Asthma	Gastric cancer	rs2798282	G	A	4	3028189	0.041 (0.007)	3.88e-09	-0.039 (0.066)	0.55
Asthma	Gastric cancer	rs2798641	T	C	6	108946847	0.054 (0.009)	2.81e-09	0.021 (0.077)	0.79
Asthma	Gastric cancer	rs3024667	C	T	16	27360263	0.071 (0.012)	6.66e-09	0.120 (0.130)	0.38
Asthma	Gastric cancer	rs33848	A	G	19	33533344	-0.039 (0.007)	9.49e-09	-0.130 (0.062)	0.03
Asthma	Gastric cancer	rs34145408	T	C	6	32634347	-0.113 (0.007)	6.33e-58	0.015 (0.070)	0.83
Asthma	Gastric cancer	rs34290285	A	G	2	241759225	-0.077 (0.008)	1.24e-21	-0.086 (0.069)	0.21
Asthma	Gastric cancer	rs41544625	G	A	21	36074349	-0.126 (0.023)	4.55e-08	0.000 (0.240)	1
Asthma	Gastric cancer	rs429358	C	T	19	44908684	-0.064 (0.009)	8.29e-14	0.020 (0.082)	0.81
Asthma	Gastric cancer	rs4296334	T	C	18	23577175	-0.039 (0.007)	1.35e-08	0.039 (0.063)	0.53
Asthma	Gastric cancer	rs4857878	C	T	3	128229306	0.048 (0.007)	5.85e-11	0.067 (0.068)	0.32
Asthma	Gastric cancer	rs4916274	A	T	1	172794355	-0.041 (0.007)	7.96e-10	0.090 (0.065)	0.16
Asthma	Gastric cancer	rs4930718	G	A	12	123428886	-0.049 (0.008)	2.04e-09	0.000 (0.073)	1
Asthma	Gastric cancer	rs587612	A	G	3	193819770	0.041 (0.007)	1.22e-09	-0.120 (0.060)	0.05
Asthma	Gastric cancer	rs59708245	C	A	5	130382674	0.074 (0.013)	1.17e-08	-0.140 (0.150)	0.36
Asthma	Gastric cancer	rs62246015	T	C	3	71432041	-0.041 (0.007)	1.82e-08	0.064 (0.065)	0.33
Asthma	Gastric cancer	rs62408206	A	G	6	90161868	-0.062 (0.008)	3.74e-16	0.019 (0.062)	0.76
Asthma	Gastric cancer	rs6602338	C	T	10	8796002	-0.040 (0.007)	5.31e-09	-0.160 (0.061)	0.01
Asthma	Gastric cancer	rs6746656	A	G	2	173076286	-0.040 (0.007)	7.64e-09	-0.023 (0.061)	0.71
Asthma	Gastric cancer	rs67976007	A	G	20	24379863	-0.071 (0.012)	1.7e-09	-0.130 (0.210)	0.56
Asthma	Gastric cancer	rs6823809	C	T	4	105907638	0.052 (0.007)	1.94e-12	-0.046 (0.065)	0.48
Asthma	Gastric cancer	rs6894249	G	A	5	132461855	0.088 (0.007)	9.18e-41	-0.045 (0.061)	0.46
Asthma	Gastric cancer	rs7035557	A	G	9	6611329	0.066 (0.010)	2.08e-11	-0.057 (0.096)	0.55
Asthma	Gastric cancer	rs7213668	A	G	17	39910256	0.086 (0.008)	1.78e-30	-0.010 (0.073)	0.89
Asthma	Gastric cancer	rs72880049	A	G	6	33525062	0.052 (0.009)	8.64e-09	-0.120 (0.081)	0.13
Asthma	Gastric cancer	rs73480560	T	C	11	57633927	0.048 (0.007)	3.11e-11	-0.070 (0.068)	0.31
Asthma	Gastric cancer	rs73782464	C	T	5	110407391	-0.135 (0.017)	1.64e-15	0.310 (0.210)	0.13
Asthma	Gastric cancer	rs7427792	T	G	3	57756998	0.040 (0.007)	4.14e-08	0.049 (0.062)	0.43
Asthma	Gastric cancer	rs76591266	T	A	5	111219544	0.089 (0.014)	4.79e-11	-0.160 (0.160)	0.31
Asthma	Gastric cancer	rs77280793	T	C	2	47095617	-0.118 (0.021)	2.77e-08	0.170 (0.220)	0.46
Asthma	Gastric cancer	rs78741089	C	G	9	129178466	-0.055 (0.010)	2.74e-08	-0.098 (0.083)	0.24
Asthma	Gastric cancer	rs79621462	G	A	6	151932980	-0.042 (0.007)	1.17e-09	-0.080 (0.064)	0.21
Asthma	Gastric cancer	rs817313	G	T	20	63951034	-0.049 (0.007)	2.83e-13	0.086 (0.061)	0.16
Asthma	Gastric cancer	rs9275607	G	A	6	32715868	0.067 (0.009)	2.94e-13	-0.100 (0.090)	0.25
Asthma	Gastric cancer	rs9513587	T	C	13	99272114	0.040 (0.007)	2.04e-09	-0.022 (0.061)	0.72
Asthma	Gastric cancer	rs9600261	A	G	13	74325496	-0.043 (0.007)	9.45e-09	-0.130 (0.078)	0.11
COPD	Anti-helicobacter pylori IgG seropositivity	rs11083581	T	G	19	40883044	0.070 (0.012)	1.43e-08	0.029 (0.038)	0.44
COPD	Anti-helicobacter pylori IgG seropositivity	rs11749630	G	T	5	109164149	-0.059 (0.010)	5.76e-09	-0.017 (0.036)	0.63
COPD	Anti-helicobacter pylori IgG seropositivity	rs11811826	A	T	1	204634733	-0.071 (0.012)	1.26e-09	-0.006 (0.041)	0.88
COPD	Anti-helicobacter pylori IgG seropositivity	rs12914385	T	C	15	78606381	0.192 (0.010)	2.38e-82	-0.042 (0.035)	0.22
COPD	Anti-helicobacter pylori IgG seropositivity	rs13270042	G	A	8	111171794	0.095 (0.015)	5.97e-10	-0.017 (0.060)	0.78
COPD	Anti-helicobacter pylori IgG seropositivity	rs13361953	C	T	5	157499434	0.056 (0.010)	1.96e-08	0.007 (0.036)	0.86
COPD	Anti-helicobacter pylori IgG seropositivity	rs1379933	C	T	4	88880005	-0.064 (0.010)	7.23e-10	-0.016 (0.042)	0.7
COPD	Anti-helicobacter pylori IgG seropositivity	rs141715902	T	C	12	110315161	0.182 (0.031)	3.78e-09	0.019 (0.098)	0.85
COPD	Anti-helicobacter pylori IgG seropositivity	rs146790727	T	C	6	52482337	-0.109 (0.019)	1.89e-08	-0.007 (0.054)	0.9
COPD	Anti-helicobacter pylori IgG seropositivity	rs16971904	T	A	15	41604597	-0.178 (0.030)	1.6e-09	0.217 (0.135)	0.11
COPD	Anti-helicobacter pylori IgG seropositivity	rs2855655	C	T	2	38077346	0.060 (0.010)	4.73e-09	0.004 (0.034)	0.9
COPD	Anti-helicobacter pylori IgG seropositivity	rs28929474	T	C	14	94378610	0.329 (0.032)	1.98e-24	-0.064 (0.122)	0.6
COPD	Anti-helicobacter pylori IgG seropositivity	rs3936197	A	G	17	40038546	-0.055 (0.010)	2.45e-08	-0.011 (0.034)	0.75
COPD	Anti-helicobacter pylori IgG seropositivity	rs56223946	T	C	8	27556469	-0.112 (0.017)	2.15e-11	-0.026 (0.052)	0.62
COPD	Anti-helicobacter pylori IgG seropositivity	rs6011779	T	C	20	63352965	-0.094 (0.011)	4.71e-17	-0.003 (0.044)	0.94
COPD	Anti-helicobacter pylori IgG seropositivity	rs624833	G	T	4	2879529	-0.057 (0.010)	3.15e-08	0.006 (0.037)	0.86
COPD	Anti-helicobacter pylori IgG seropositivity	rs6817273	C	T	4	144570851	-0.060 (0.010)	9.2e-10	-0.018 (0.035)	0.6
COPD	Anti-helicobacter pylori IgG seropositivity	rs6869423	T	C	5	120800860	0.060 (0.010)	8.17e-10	-0.062 (0.034)	0.07
COPD	Anti-helicobacter pylori IgG seropositivity	rs708461	C	G	5	132751125	0.075 (0.012)	3.45e-10	0.014 (0.060)	0.81
COPD	Anti-helicobacter pylori IgG seropositivity	rs7676321	A	G	4	105516221	0.066 (0.011)	1.36e-09	0.031 (0.040)	0.43
COPD	Anti-helicobacter pylori IgG seropositivity	rs7783505	G	C	7	85946077	-0.058 (0.010)	1.24e-08	0.038 (0.041)	0.35
COPD	Anti-helicobacter pylori IgG seropositivity	rs9270713	A	G	6	32599604	0.066 (0.010)	1.5e-11	0.091 (0.038)	0.02
COPD	Gastric cancer	rs11083581	T	G	19	40883044	0.070 (0.012)	1.43e-08	0.064 (0.067)	0.34
COPD	Gastric cancer	rs11749630	G	T	5	109164149	-0.059 (0.010)	5.76e-09	-0.071 (0.064)	0.27
COPD	Gastric cancer	rs11811826	A	T	1	204634733	-0.071 (0.012)	1.26e-09	-0.140 (0.072)	0.05
COPD	Gastric cancer	rs12914385	T	C	15	78606381	0.192 (0.010)	2.38e-82	-0.027 (0.061)	0.66
COPD	Gastric cancer	rs13270042	G	A	8	111171794	0.095 (0.015)	5.97e-10	0.100 (0.100)	0.34
COPD	Gastric cancer	rs13361953	C	T	5	157499434	0.056 (0.010)	1.96e-08	0.011 (0.063)	0.86
COPD	Gastric cancer	rs1379933	C	T	4	88880005	-0.064 (0.010)	7.23e-10	0.024 (0.073)	0.74
COPD	Gastric cancer	rs141715902	T	C	12	110315161	0.182 (0.031)	3.78e-09	-0.120 (0.170)	0.48
COPD	Gastric cancer	rs146790727	T	C	6	52482337	-0.109 (0.019)	1.89e-08	-0.050 (0.094)	0.6
COPD	Gastric cancer	rs16971904	T	A	15	41604597	-0.178 (0.030)	1.6e-09	0.340 (0.250)	0.17
COPD	Gastric cancer	rs2855655	C	T	2	38077346	0.060 (0.010)	4.73e-09	0.054 (0.061)	0.37
COPD	Gastric cancer	rs28929474	T	C	14	94378610	0.329 (0.032)	1.98e-24	0.077 (0.210)	0.71
COPD	Gastric cancer	rs3936197	A	G	17	40038546	-0.055 (0.010)	2.45e-08	0.042 (0.060)	0.48
COPD	Gastric cancer	rs56223946	T	C	8	27556469	-0.112 (0.017)	2.15e-11	-0.058 (0.091)	0.52
COPD	Gastric cancer	rs6011779	T	C	20	63352965	-0.094 (0.011)	4.71e-17	-0.029 (0.076)	0.7
COPD	Gastric cancer	rs624833	G	T	4	2879529	-0.057 (0.010)	3.15e-08	-0.130 (0.065)	0.05
COPD	Gastric cancer	rs6817273	C	T	4	144570851	-0.060 (0.010)	9.2e-10	0.038 (0.061)	0.53
COPD	Gastric cancer	rs6869423	T	C	5	120800860	0.060 (0.010)	8.17e-10	-0.003 (0.060)	0.96
COPD	Gastric cancer	rs708461	C	G	5	132751125	0.075 (0.012)	3.45e-10	0.028 (0.100)	0.79
COPD	Gastric cancer	rs7676321	A	G	4	105516221	0.066 (0.011)	1.36e-09	-0.047 (0.069)	0.5
COPD	Gastric cancer	rs7783505	G	C	7	85946077	-0.058 (0.010)	1.24e-08	-0.029 (0.072)	0.68
external_lung	Anti-helicobacter pylori IgG seropositivity	rs10209551	G	A	2	69770863	-0.097 (0.021)	4.03e-06	-0.070 (0.039)	0.08
external_lung	Anti-helicobacter pylori IgG seropositivity	rs138736429	C	A	6	130798763	0.336 (0.067)	4.81e-07	0.030 (0.095)	0.75
external_lung	Anti-helicobacter pylori IgG seropositivity	rs17715789	G	A	16	5904314	-0.145 (0.032)	4.61e-06	-0.062 (0.063)	0.32
external_lung	Anti-helicobacter pylori IgG seropositivity	rs2860495	C	T	10	103515485	-0.098 (0.021)	2.52e-06	-0.045 (0.038)	0.24
external_lung	Anti-helicobacter pylori IgG seropositivity	rs62395249	T	C	5	179554365	-0.094 (0.020)	3.89e-06	-0.055 (0.035)	0.12
external_lung	Anti-helicobacter pylori IgG seropositivity	rs74481485	C	T	9	4527103	0.344 (0.075)	4.74e-06	-0.017 (0.148)	0.91
external_lung	Anti-helicobacter pylori IgG seropositivity	rs78414325	T	C	18	11659404	-0.111 (0.024)	4.81e-06	-0.012 (0.041)	0.77
external_lung	Gastric cancer	rs10209551	G	A	2	69770863	-0.097 (0.021)	4.03e-06	0.087 (0.069)	0.2
external_lung	Gastric cancer	rs138736429	C	A	6	130798763	0.336 (0.067)	4.81e-07	-0.094 (0.170)	0.58
external_lung	Gastric cancer	rs17715789	G	A	16	5904314	-0.145 (0.032)	4.61e-06	0.200 (0.110)	0.06
external_lung	Gastric cancer	rs2860495	C	T	10	103515485	-0.098 (0.021)	2.52e-06	-0.043 (0.067)	0.52
external_lung	Gastric cancer	rs62395249	T	C	5	179554365	-0.094 (0.020)	3.89e-06	0.008 (0.062)	0.9
external_lung	Gastric cancer	rs74481485	C	T	9	4527103	0.344 (0.075)	4.74e-06	0.017 (0.220)	0.94
external_lung	Gastric cancer	rs78414325	T	C	18	11659404	-0.111 (0.024)	4.81e-06	-0.033 (0.073)	0.65
IPF	Anti-helicobacter pylori IgG seropositivity	rs10445365	T	C	17	45855423	-0.375 (0.060)	5.93e-10	0.010 (0.046)	0.82
IPF	Anti-helicobacter pylori IgG seropositivity	rs10936599	T	C	3	169774313	0.221 (0.030)	1.05e-13	-0.008 (0.039)	0.85
IPF	Anti-helicobacter pylori IgG seropositivity	rs112375909	G	T	5	1572101	0.385 (0.068)	1.51e-08	0.005 (0.076)	0.95
IPF	Anti-helicobacter pylori IgG seropositivity	rs145315307	G	T	5	169477001	0.627 (0.059)	1.48e-26	0.095 (0.125)	0.45
IPF	Anti-helicobacter pylori IgG seropositivity	rs2004828	C	T	11	1606696	0.161 (0.028)	6.45e-09	-0.012 (0.035)	0.74
IPF	Anti-helicobacter pylori IgG seropositivity	rs2076295	G	T	6	7562999	0.166 (0.028)	2.79e-09	-0.021 (0.034)	0.54
IPF	Anti-helicobacter pylori IgG seropositivity	rs35376081	C	G	11	817046	0.504 (0.058)	5.63e-18	0.113 (0.093)	0.22
IPF	Anti-helicobacter pylori IgG seropositivity	rs62031426	T	G	16	42195	0.313 (0.048)	8.11e-11	0.114 (0.075)	0.13
IPF	Anti-helicobacter pylori IgG seropositivity	rs6838424	A	G	4	88974885	0.154 (0.028)	3.35e-08	-0.005 (0.036)	0.88
IPF	Anti-helicobacter pylori IgG seropositivity	rs6906937	G	A	6	7505310	0.157 (0.028)	2.54e-08	0.024 (0.035)	0.49
IPF	Anti-helicobacter pylori IgG seropositivity	rs72843931	T	C	11	1854656	0.475 (0.064)	1.53e-13	0.156 (0.132)	0.24
IPF	Anti-helicobacter pylori IgG seropositivity	rs743240	A	G	10	103819836	-0.345 (0.060)	1.01e-08	0.120 (0.113)	0.29
IPF	Anti-helicobacter pylori IgG seropositivity	rs7726159	A	C	5	1282204	-0.238 (0.030)	1.91e-15	-0.018 (0.036)	0.62
IPF	Anti-helicobacter pylori IgG seropositivity	rs79479138	T	C	5	1238873	0.569 (0.086)	4.28e-11	0.215 (0.140)	0.13
IPF	Gastric cancer	rs10445365	T	C	17	45855423	-0.375 (0.060)	5.93e-10	-0.004 (0.077)	0.96
IPF	Gastric cancer	rs10936599	T	C	3	169774313	0.221 (0.030)	1.05e-13	0.041 (0.069)	0.56
IPF	Gastric cancer	rs112375909	G	T	5	1572101	0.385 (0.068)	1.51e-08	-0.100 (0.130)	0.43
IPF	Gastric cancer	rs145315307	G	T	5	169477001	0.627 (0.059)	1.48e-26	0.420 (0.210)	0.05
IPF	Gastric cancer	rs2004828	C	T	11	1606696	0.161 (0.028)	6.45e-09	0.050 (0.060)	0.41
IPF	Gastric cancer	rs2076295	G	T	6	7562999	0.166 (0.028)	2.79e-09	0.005 (0.060)	0.93
IPF	Gastric cancer	rs35376081	C	G	11	817046	0.504 (0.058)	5.63e-18	-0.150 (0.140)	0.26
IPF	Gastric cancer	rs62031426	T	G	16	42195	0.313 (0.048)	8.11e-11	0.031 (0.130)	0.82
IPF	Gastric cancer	rs6838424	A	G	4	88974885	0.154 (0.028)	3.35e-08	-0.120 (0.063)	0.05
IPF	Gastric cancer	rs6906937	G	A	6	7505310	0.157 (0.028)	2.54e-08	-0.035 (0.062)	0.57
IPF	Gastric cancer	rs72843931	T	C	11	1854656	0.475 (0.064)	1.53e-13	-0.170 (0.210)	0.42
IPF	Gastric cancer	rs743240	A	G	10	103819836	-0.345 (0.060)	1.01e-08	0.220 (0.200)	0.29
IPF	Gastric cancer	rs7726159	A	C	5	1282204	-0.238 (0.030)	1.91e-15	0.054 (0.064)	0.39
IPF	Gastric cancer	rs79479138	T	C	5	1238873	0.569 (0.086)	4.28e-11	-0.360 (0.230)	0.12
